# Supplementary material for: Genomic Hotspots for Adaptation: The Population Genetics of Müllerian Mimicry in the Heliconius melpomene Clade
Source: PLoS Genet. 2010 Feb 5;6(2):e1000794. doi: 10.1371/journal.pgen.1000794 (PMC2816687; doi:10.1371/journal.pgen.1000794)
Supplement: Table S4 — HmYb SNP data. Details of all sites significantly associated with phenotype at the HmYb locus. (0.05 MB XLS) [file pgen.1000794.s008.xls]

## Sheet: Sheet1
Locus tag (Gene)	Linked colour pattern	relative base position	Populations	synonymous non-synonymous non-coding	SNP	frequency		chi-squared (linear trend test) p
						No HW bar	HW bar
HM00007	Yb	77533	H.m. melpomene	non-coding	A	0	0.921053	3.20037e-05
(B9)			vs H.m. rosina		G	0.5	0.0526316
					C	0.5	0.0263158
HM00010	Yb	97875	H.m. melpomene	NS	T	0.96875	0.653846	2.37083e-05
(WD40 repeat domain)			vs H.m. rosina	N-->K	G	0.03125	0.346154
HM0008	Yb	91063	H.m. aglaope	synonymous	G	0.551724	0.983333	6.82496e-05
			vs H.m. amaryllis		T	0.448276	0
					A	0	0.0166667
HM0008	Yb	91096	H.m. aglaope	synonymous	G	0.62069	1	2.55859e-05
			vs H.m. amaryllis		A	0.37931	0
HM0008	Yb	91141	H.m. aglaope	synonymous	G	0.666667	1	1.83021e-05
			vs H.m. amaryllis		A	0.333333	0
HM0008	Yb	91178	H.m. aglaope	NS	C	0.633333	1	6.57809e-06
			vs H.m. amaryllis	P-->S	T	0.366667	0
HM0008	Yb	91186	H.m. aglaope	synonymous	G	0.683333	1	1.5244e-05
			vs H.m. amaryllis		A	0.316667	0
HM00024	Yb	194724	H.m. aglaope	synonymous	T	0.783333	0.258065	4.62275e-07
(sur8-like)			vs H.m. amaryllis		C	0.216667	0.741935
HM00024	Yb	194828	H.m. aglaope	NS	G	0.6	1	1.06955e-07
(sur8-like)			vs H.m. amaryllis	G-->S	A	0.4	0
HM00024	Yb	195296	H. cydno vs	non-coding	G	0.0625	1	6.98232e-05
(sur8-like)			H. pachinus		A	0.9375	0
HM00024	Yb	195908	H. cydno vs	synonymous	A	0.315789	1	8.16394e-06
(sur8-like)			H. pachinus		T	0.684211	0
HM00023	Yb	198024	H. cydno vs	non-coding	C	0.727273	0.136364	2.7842e-09
			H. pachinus		T	0.242424	0.863636
					G	0.030303	0
HM00023	Yb	198030	H. cydno vs	non-coding	G	0.69697	0.136364	3.03599e-08
			H. pachinus		A	0.272727	0.840909
					C	0.030303	0
					T	0	0.0227273
HM00023	Yb	198031	H. cydno vs	non-coding	T	0.727273	0.159091	3.74714e-09
			H. pachinus		A	0.272727	0.840909
HM00023	Yb	198115	H. cydno vs	non-coding	T	0.515152	1	3.04509e-07
			H. pachinus		C	0.484848	0
HM00023	Yb	198130	H. cydno vs	non-coding	C	0.772727	0.204545	2.16671e-08
			H. pachinus		A	0.227273	0.795455
HM00023	Yb	198133	H. cydno vs	non-coding	A	0.681818	0	3.4435e-11
			H. pachinus		G	0.318182	1
HM00023	Yb	198158	H. cydno vs	non-coding	C	0.106061	1	7.4817e-15
			H. pachinus		A	0.893939	0
HM00023	Yb	198225	H. cydno vs	non-coding	G	0.969697	0.295455	8.35603e-11
			H. pachinus		T	0	0.704545
					A	0.030303	0
HM00023	Yb	198256	H. cydno vs	non-coding	A	1	0.318182	2.15774e-11
			H. pachinus		T	0	0.681818
HM00023	Yb	198537	H. cydno vs	non-coding	G	0.969697	0.318182	2.21411e-06
			H. pachinus		A	0.030303	0.681818
Intergenic	Yb	233523	H. cydno vs	non-coding	C	1	0.0555556	1.9293e-05
(Ricky)			H. pachinus		T	0	0.944444
Intergenic		233543	H. cydno vs	non-coding	A	1	0	4.50402e-05
(Ricky)	Yb		H. pachinus		C	0	0.777778
					T	0	0.222222
Intergenic	Yb	233544	H. cydno vs	non-coding	A	1	0	4.50402e-05
(Ricky)			H. pachinus		C	0	0.777778
					T	0	0.222222
