# Supplementary material for: Genomic Hotspots for Adaptation: The Population Genetics of Müllerian Mimicry in the Heliconius melpomene Clade
Source: PLoS Genet. 2010 Feb 5;6(2):e1000794. doi: 10.1371/journal.pgen.1000794 (PMC2816687; doi:10.1371/journal.pgen.1000794)
Supplement: Table S5 — HmB and unlinked gene SNP data. All variable SNPs used in the analysis for the aglaope/amaryllis comparison at the HmB locus and at unlinked loci. (0.05 MB XLS) [file pgen.1000794.s009.xls]

## Sheet: Sheet1
Locus tag (Gene)	Linked colour pattern	relateve base position	synonymous non-synonymous non-coding	SNP	frequency		chi-squared (linear trend test) p
					Hm aglaope	Hm amaryllis
HM01006	B	284	synonymous	A	0.966667	0.666667	3.37132e-05
CG7872				C	0.0333333	0.333333
HM01006	B	293	synonymous	G	0.85	0.65	0.0130888
CG7872				A	0.15	0.35
HM01006	B	486	NS	G	0.7	1	1.86595e-05
CG7872			V-->I	A	0.3	0
HM01019	B	110025	synonymous	A	0.826923	0	1.72187e-19
Slu7				G	0.173077	1
HM01019	B	110105	non-coding	G	0.961538	0.810345	0.0592516
Sly7				C	0.0384615	0.189655
HM01018	B	121144	synonymous	T	0.913793	0	8.47227e-21
kinesin				C	0.0862069	1
HM01018	B	121154	NS	A	0.87931	1	0.04772
kinesin			K-->R	G	0.12069	0
HM01018	B	121212	synonymous	A	0.948276	0.267857	3.78181e-08
kinesin				G	0.0517241	0.732143
HM01018	B	121230	synonymous	C	0.948276	0.267857	3.78181e-08
kinesin				A	0.0517241	0.732143
HM01018	B	121248	synonymous	C	0.0517241	0.678571	2.00032e-06
kinesin				A	0.931034	0.321429
				T	0.0172414	0
HM01018	B	121308	synonymous	T	0.948276	0.267857	3.78181e-08
kinesin				C	0.0517241	0.732143
HM01018	B	121326	non-coding	T	1	0.75	0.02073
kinesin				C	0	0.25
HM01018	B	121327	non-coding	A	1	0.75	0.02073
kinesin				T	0	0.25
HM01017	B	124138	NS	G	0.95	0.8	0.0381417
GPCR			S-->N	A	0.05	0.2
HM01017	B	124190	synonymous	C	0.95	0.783333	0.0157943
GPCR				T	0.05	0.216667
HM01017	B	124415	synonymous	C	0.933333	0.766667	0.0186724
GPCR				A	0.0666667	0.233333
HM01017	B	124435	NS	C	0.8	0	5.37032e-23
GPCR			L-->P	T	0.2	1
HM01017	B	124436	synonymous	T	0.8	0	5.37032e-23
GPCR				G	0.2	1
HM01017	B	124442	synonymous	T	0.933333	0.233333	1.04232e-14
GPCR				C	0.0666667	0.766667
HM01017	B	124560	NS	A	0.866667	0.766667	0.180343
GPCR			I-->V	G	0.133333	0.233333
HM01017	B	124571	synonymous	A	0.933333	0.766667	0.0186724
GPCR				G	0.0666667	0.233333
HM01017	B	124664	synonymous	G	0.35	1	9.01571e-15
GPCR				A	0.65	0
HM01042	B	380243	synonymous	A	0.964286	0.931034	0.725605
LRR				G	0.0357143	0.0344828
				T	0	0.0344828
HM01042	B	380265	NS	G	0.964286	0.913793	0.465157
LRR			D-->Y	T	0.0357143	0.0862069
HM01042	B	380345	synonymous	T	0.892857	0.948276	0.549667
LRR				C	0.107143	0.0517241
HM01042	B	380726	synonymous	C	0.875	0.655172	0.029847
LRR				A	0.125	0.344828
HM01042	B	380765	synonymous	G	0.839286	0.62069	0.0613338
LRR				A	0.160714	0.37931
HM01042	B	380805	NS	T	0.875	0.982759	0.145178
LRR			L-->M	A	0.125	0.0172414
HM01042	B	380855	synonymous	G	0.982143	0.758621	0.0136207
LRR				A	0	0.241379
				T	0.0178571	0
HM01042	B	380906	NS	G	0.910714	0.775862	0.194715
LRR			E-->D	T	0.0892857	0.224138
HM01042	B	380918	synonymous	C	0.910714	0.568966	0.00143219
LRR				T	0.0892857	0.431034
HM01039	B	390895	synonymous	C	0.637931	0.15	2.39056e-06
Strabismus				T	0.362069	0.85
HM01039	B	391391	NS	C	0.948276	0.733333	0.00705342
Strabismus			P-->S	T	0.0517241	0.266667
HM01037	B	404820	synonymous	T	0.866667	0.433333	7.04369e-06
SCY1-2				C	0.133333	0.566667
HM01037	B	404851	synonymous	T	0.983333	0.75	0.00026903
SCY1-2				C	0.0166667	0.25
HM01037	B	405012	synonymous	C	0.95	0.933333	0.689287
SCY1-2				T	0.05	0.0666667
HM01037	B	405084	synonymous	A	0.883333	0.433333	1.40896e-06
SCY1-2				C	0.116667	0.566667
HM01037	B	405213	synonymous	C	0.883333	0.433333	1.40896e-06
SCY1-2				T	0.116667	0.566667
-	B	1000001	synonymous	G	0.87931	0.62069	0.00827752
MRSP				A	0.12069	0.37931
-	B	1000292	synonymous	A	0.741379	0.534483	0.0630667
MRSP				T	0.206897	0.448276
				G	0.0517241	0.0172414
control SNP	-	N/A	synonymous	T	0.766667	0.666667	0.23094
Caspase-1				A	0.233333	0.333333
control SNP	-	N/A	synonymous	T	0.883333	0.816667	0.481615
Caspase-1				C	0.116667	0.183333
control SNP	-	N/A	synonymous	G	0.916667	0.816667	0.233131
Caspase-1				A	0.0833333	0.183333
control SNP	-	N/A	synonymous	G	0.883333	0.866667	0.477529
Caspase-1				A	0.116667	0.133333
control SNP	-	N/A	synonymous	G	0.833333	0.766667	0.552077
Caspase-1				A	0.166667	0.233333
control SNP	-	N/A	non-coding	A	0.462963	0.62	0.256094
RpL10a				T	0.537037	0.38
control SNP	-	N/A	non-coding	T	0.925926	0.94	0.728115
RpL10a				C	0.0740741	0.06
control SNP	-	N/A	non-coding	A	0.5	0.32	0.107895
RpL10a				T	0.5	0.68
control SNP	-	N/A	non-coding	C	0.481481	0.6	0.374283
RpL10a				T	0.518519	0.4
control SNP	-	N/A	non-coding	C	0.481481	0.6	0.374283
RpL10a				T	0.518519	0.4
control SNP	-	N/A	non-coding	T	0.703704	0.56	0.408507
RpL10a				C	0.296296	0.44
control SNP	-	N/A	non-coding	T	0.87037	0.9	0.683754
RpL10a				C	0.12963	0.1
control SNP	-	N/A	non-coding	T	0.518519	0.4	0.374283
RpL10a				G	0.481481	0.6
control SNP	-	N/A	non-coding	T	0.518519	0.36	0.229298
RpL10a				C	0.481481	0.64
control SNP	-	N/A	non-coding	A	0.537037	0.36	0.17968
RpL10a				T	0.462963	0.64
control SNP	-	N/A	synonymous	T	0.95	0.931034	0.546387
UBX				C	0.05	0.0689655
control SNP	-	N/A	synonymous	A	0.816667	0.948276	0.0318933
UBX				C	0.183333	0.0517241
control SNP	-	N/A	synonymous	G	0.833333	0.810345	0.570296
UBX				A	0.166667	0.189655
control SNP	-	N/A	synonymous	G	0.966667	0.896552	0.172346
UBX				A	0.0333333	0.103448
control SNP	-	N/A	synonymous	T	0.95	0.931034	0.546387
UBX				C	0.05	0.0689655
